# Supplementary material for: Persistent contamination of raw milk by Campylobacter jejuni ST-883
Source: PLoS One. 2020 Apr 21;15(4):e0231810. doi: 10.1371/journal.pone.0231810 (PMC7173850; doi:10.1371/journal.pone.0231810)
Supplement: S1 Datasets — (XLSX) [file pone.0231810.s002.xlsx]

## Sheet: Table_A
Table A. Survival of C. jejuni farm isolates in refrigerated raw milk. Summary statistics of data were calculated as previously described [1].
isolate	days	total no. of experiments	presence detected in no. of experiments	presence detected in proportion of experiments	mean colony count [log10 CFU/ml]	standard deviation	standard error of the mean	95% confidence interval
Cj_Farm3_2014-09_F1	0	3	3	1	5.6	0.1	0.057735	0.248414
Cj_Farm3_2014-09_F1	1	3	3	1	4.46667	0.152753	0.0881917	0.379458
Cj_Farm3_2014-09_F1	2	3	3	1	4.13333	0.152753	0.0881917	0.379458
Cj_Farm3_2014-09_F1	3	3	3	1	3.36667	0.11547	0.0666667	0.286843
Cj_Farm3_2014-09_F1	4	3	3	1	3.43333	0.11547	0.0666667	0.286843
Cj_Farm3_2014-09_F1	5	3	3	1	2.9	0.4	0.23094	0.993655
Cj_Farm3_2014-09_F1	6	3	3	1	1.76667	0.11547	0.0666667	0.286843
ST883_2013-01_F2	0	3	3	1	5.7	0	0	0
ST883_2013-01_F2	1	3	3	1	5.13333	0.152753	0.0881917	0.379458
ST883_2013-01_F2	2	3	3	1	4.76667	0.23094	0.133333	0.573687
ST883_2013-01_F2	3	3	3	1	4.06667	0.321455	0.185592	0.798539
ST883_2013-01_F2	4	3	3	1	3.6	0.2	0.11547	0.496827
ST883_2013-01_F2	5	3	0	0	0	0	0	0
ST883_2013-01_F2	6	3	0	0	0	0	0	0
ST883_2013-02_M1	0	3	3	1	5.16667	0.472582	0.272845	1.17396
ST883_2013-02_M1	1	3	3	1	4.13333	0.757188	0.437163	1.88096
ST883_2013-02_M1	2	3	3	1	3.16667	1.36137	0.785988	3.38184
ST883_2013-02_M1	3	3	3	1	2.46667	0.472582	0.272845	1.17396
ST883_2013-02_M1	4	3	3	1	1.96667	1.15902	0.669162	2.87917
ST883_2013-02_M1	5	3	1	0.333333	0.266667	0.46188	0.266667	1.14737
ST883_2013-02_M1	6	3	0	0	0	0	0	0
ST883_2013-01_F1	0	2	2	1	4.35	0.0707107	0.05	0.63531
ST883_2013-01_F1	1	2	2	1	3.65	0.0707107	0.05	0.63531
ST883_2013-01_F1	2	2	2	1	3.15	0.0707107	0.05	0.63531
ST883_2013-01_F1	3	2	2	1	2.2	0.141421	0.1	1.27062
ST883_2013-01_F1	4	2	2	1	1.75	0.0707107	0.05	0.63531
ST883_2013-01_F1	5	2	0	0	0	0	0	0
ST883_2013-01_F1	6	2	0	0	0	0	0	0
ST883_2013-01_C7	0	3	3	1	5.23333	0.416333	0.24037	1.03423
ST883_2013-01_C7	1	3	3	1	4.6	0.360555	0.208167	0.895669
ST883_2013-01_C7	2	3	3	1	3.13333	0.208167	0.120185	0.517115
ST883_2013-01_C7	3	3	3	1	2.4	1.22882	0.70946	3.05256
ST883_2013-01_C7	4	3	2	0.666667	1.5	1.73494	1.00167	4.30982
ST883_2013-01_C7	5	3	0	0	0	0	0	0
ST883_2013-01_C7	6	3	0	0	0	0	0	0
NCTC 11168	0	3	3	1	4.83333	0.23094	0.133333	0.573687
NCTC 11168	1	3	3	1	4.16667	0.635085	0.366667	1.57764
NCTC 11168	2	3	3	1	3.13333	0.665833	0.384419	1.65402
NCTC 11168	3	3	3	1	1.8	0.754983	0.43589	1.87548
NCTC 11168	4	3	0	0	0	0	0	0
NCTC 11168	5	3	0	0	0	0	0	0
NCTC 11168	6	3	0	0	0	0	0	0
ST61_2012-12_C1	0	3	3	1	5.2	0.360555	0.208167	0.895669
ST61_2012-12_C1	1	3	3	1	4.7	0.2	0.11547	0.496827
ST61_2012-12_C1	2	3	3	1	3.13333	0.23094	0.133333	0.573687
ST61_2012-12_C1	3	3	2	0.666667	1	0.888819	0.51316	2.20795
ST61_2012-12_C1	4	3	0	0	0	0	0	0
ST61_2012-12_C1	5	3	0	0	0	0	0	0
ST61_2012-12_C1	6	3	0	0	0	0	0	0
ST50_2013-03_E1	0	3	3	1	5.4	0.173205	0.1	0.430265
ST50_2013-03_E1	1	3	3	1	4.43333	0.152753	0.0881917	0.379458
ST50_2013-03_E1	2	3	2	0.666667	1.56667	1.71561	0.990511	4.26182
ST50_2013-03_E1	3	3	0	0	0	0	0	0
ST50_2013-03_E1	4	3	0	0	0	0	0	0
ST50_2013-03_E1	5	3	0	0	0	0	0	0
ST50_2013-03_E1	6	3	0	0	0	0	0	0
ST45_2012-12_C1	0	3	3	1	5.4	0.2	0.11547	0.496827
ST45_2012-12_C1	1	3	3	1	2.56667	0.550757	0.31798	1.36816
ST45_2012-12_C1	2	3	3	1	0.8	0.43589	0.251661	1.08281
ST45_2012-12_C1	3	3	0	0	0	0	0	0
ST45_2012-12_C1	4	3	0	0	0	0	0	0
ST45_2012-12_C1	5	3	0	0	0	0	0	0
ST45_2012-12_C1	6	3	0	0	0	0	0	0
ST58_2013-01_C3	0	3	3	1	4.53333	0.378594	0.218581	0.940479
ST58_2013-01_C3	1	3	2	0.666667	1.16667	1.25831	0.726483	3.1258
ST58_2013-01_C3	2	3	2	0.666667	0.4	0.34641	0.2	0.86053
ST58_2013-01_C3	3	3	0	0	0	0	0	0
ST58_2013-01_C3	4	3	0	0	0	0	0	0
ST58_2013-01_C3	5	3	0	0	0	0	0	0
ST58_2013-01_C3	6	3	0	0	0	0	0	0
ST58_2012-12_C2	0	3	3	1	4.3	0.984886	0.568624	2.44659
ST58_2012-12_C2	1	3	1	0.333333	0.5	0.866025	0.5	2.15133
ST58_2012-12_C2	2	3	0	0	0	0	0	0
ST58_2012-12_C2	3	3	1	0.333333	0.266667	0.46188	0.266667	1.14737
ST58_2012-12_C2	4	3	0	0	0	0	0	0
ST58_2012-12_C2	5	3	0	0	0	0	0	0
ST58_2012-12_C2	6	3	0	0	0	0	0	0
ST58_2012-12_C1	0	3	3	1	4.33333	0.11547	0.0666667	0.286843
ST58_2012-12_C1	1	3	1	0.333333	0.666667	1.1547	0.666667	2.86844
ST58_2012-12_C1	2	3	0	0	0	0	0	0
ST58_2012-12_C1	3	3	0	0	0	0	0	0
ST58_2012-12_C1	4	3	0	0	0	0	0	0
ST58_2012-12_C1	5	3	0	0	0	0	0	0
ST58_2012-12_C1	6	3	0	0	0	0	0	0

## Sheet: Table_B
Table B. Survival of C. jejuni farm isolates in broth cultures under aerobic shaking. Summary statistics of data were calculated as previously described [1].
isolate	hours	total no. of experiments	presence detected in no. of experiments	presence detected in proportion of experiments	mean colony count [log10 CFU/ml]	standard deviation	standard error of the mean	95% confidence interval
NCTC 11168	0	5	5	1	6.36	0.384708	0.172047	0.477678
NCTC 11168	6	5	5	1	6.64	0.61887	0.276767	0.768429
NCTC 11168	12	5	5	1	6.78	0.807465	0.361109	1.0026
NCTC 11168	24	5	5	1	4.5	2.46374	1.10182	3.05913
NCTC 11168	48	3	1	0.333333	3.1	3.63731	2.1	9.03557
NCTC 11168	72	3	0	0	<1	0	0	0
ST50_2013-03_E1	0	5	5	1	6.32	0.383406	0.171464	0.476061
ST50_2013-03_E1	6	5	5	1	6.66	0.536656	0.24	0.666347
ST50_2013-03_E1	12	5	5	1	6.88	0.903881	0.404228	1.12232
ST50_2013-03_E1	24	5	5	1	5.22	2.75989	1.23426	3.42686
ST50_2013-03_E1	48	3	1	0.333333	2.53333	2.65581	1.53333	6.5974
ST50_2013-03_E1	72	3	1	0.333333	2.36667	2.36714	1.36667	5.88029
ST883_2013-02_M1	0	5	5	1	6.24	0.134164	0.06	0.166587
ST883_2013-02_M1	6	5	5	1	6.78	0.294958	0.131909	0.366238
ST883_2013-02_M1	12	5	5	1	6.66	0.260768	0.116619	0.323786
ST883_2013-02_M1	24	5	5	1	4.12	2.2354	0.9997	2.77561
ST883_2013-02_M1	48	3	0	0	<1	0	0	0
ST883_2013-02_M1	72	3	0	0	<1	0	0	0
ST883_2013-01_C7	0	5	5	1	6.16	0.320936	0.143527	0.398495
ST883_2013-01_C7	6	5	5	1	6.4	0.538516	0.240832	0.668657
ST883_2013-01_C7	12	5	5	1	6.06	0.770065	0.344384	0.956162
ST883_2013-01_C7	24	5	3	0.6	3.16	2.32551	1.04	2.8875
ST883_2013-01_C7	48	3	0	0	<1	0	0	0
ST883_2013-01_C7	72	3	0	0	<1	0	0	0
ST61_2012-12_C1	0	5	5	1	6.2	0.3937	0.176068	0.488844
ST61_2012-12_C1	6	5	5	1	6.38	0.605805	0.270924	0.752207
ST61_2012-12_C1	12	5	5	1	6.16	1.19708	0.53535	1.48637
ST61_2012-12_C1	24	5	3	0.6	2.88	1.90971	0.854049	2.37122
ST61_2012-12_C1	48	3	0	0	<1	0	0	0
ST61_2012-12_C1	72	3	0	0	<1	0	0	0
ST45_2012-12_C1	0	5	5	1	6.2	0.291548	0.130384	0.362004
ST45_2012-12_C1	6	5	5	1	6.38	0.414729	0.185472	0.514954
ST45_2012-12_C1	12	5	5	1	6.48	0.426615	0.190788	0.529712
ST45_2012-12_C1	24	5	2	0.4	1.86	1.39212	0.622575	1.72855
ST45_2012-12_C1	48	3	0	0	<1	0	0	0
ST45_2012-12_C1	72	3	0	0	<1	0	0	0
ST58_2013-01_C3	0	5	5	1	6	0	0	0
ST58_2013-01_C3	6	5	5	1	5.96	0.0547723	0.0244949	0.0680087
ST58_2013-01_C3	12	5	5	1	5.2	0.538516	0.240832	0.668657
ST58_2013-01_C3	24	5	0	0	<1	0	0	0
ST58_2013-01_C3	48	3	0	0	<1	0	0	0
ST58_2013-01_C3	72	3	0	0	<1	0	0	0
ST58_2012-12_C1	0	5	5	1	6	0.484768	0.216795	0.601919
ST58_2012-12_C1	6	5	5	1	5.86	0.466905	0.208806	0.579739
ST58_2012-12_C1	12	5	5	1	4.64	0.968504	0.433128	1.20256
ST58_2012-12_C1	24	5	0	0	<1	0	0	0
ST58_2012-12_C1	48	3	0	0	<1	0	0	0
ST58_2012-12_C1	72	3	0	0	<1	0	0	0
ST58_2012-12_C2	0	5	5	1	6.18	0.083666	0.0374166	0.103885
ST58_2012-12_C2	6	5	5	1	5.94	0.167332	0.0748332	0.20777
ST58_2012-12_C2	12	5	5	1	4.1	0.956556	0.427785	1.18772
ST58_2012-12_C2	24	5	0	0	<1	0	0	0
ST58_2012-12_C2	48	3	0	0	<1	0	0	0
ST58_2012-12_C2	72	3	0	0	<1	0	0	0

## Sheet: Table_C
Table C. De novo assembly and quality control of 46 C. jejuni genomes by INNUca pipeline (version 4.0.2) [2]. Assemblies are available from the Zenodo repository (https://doi.org/10.5281/zenodo.3490627) and reads from the European Nucleotide Archive (ENA project accession no. PRJEB35057).
ENA run accession no.	#samples	read_length_bp	reads_kraken_number_taxon_found	reads_kraken_percentage_unknown_fragments	reads_kraken_most_abundant_taxon	reads_kraken_percentage_most_abundant_taxon	first_coverage	trueCoverage_absent_genes	trueCoverage_multiple_alleles	trueCoverage_sample_coverage	second_Coverage	pear_assembled_reads	pear_unassembled_reads	pear_dicarded_reads	SPAdes_number_contigs	SPAdes_number_bp	SPAdes_filtered_contigs	SPAdes_filtered_bp	assembly_coverage_initial	assembly_coverage_filtered	mapped_reads_percentage	mapping_filtered_contigs	mapping_filtered_bp	Pilon_changes	Pilon_contigs_changed	MLST_scheme	MLST_ST	assembly_kraken_number_taxon_found	assembly_kraken_percentage_unknown_fragments	assembly_kraken_most_abundant_taxon	assembly_kraken_percentage_most_abundant_taxon
ERR3618126	ST45_2012-12_C1	100	1	0.16	Campylobacter jejuni	88.89	164.1	0	0	157.0	116.8	NA	NA	NA	32	1605733	29	1605316	116.18	116.2	100.0	28	1605077	0	0	campylobacter	45	2	0	Campylobacter jejuni	75.0
ERR3618127	ST50_2013-03_E1	100	1	0.11	Campylobacter jejuni	84.56	164.1	0	0	161.87	120.2	NA	NA	NA	35	1637425	26	1636292	117.29	117.3	100.0	25	1636000	2	2	campylobacter	50	1	0	Campylobacter jejuni	92.0
ERR3618128	ST58_2012-12_C1	100	2	4.0	Campylobacter jejuni	81.26	164.1	0	0	135.49	123.6	NA	NA	NA	46	1794390	42	1793913	110.01	110.01	100.0	42	1793913	0	0	campylobacter	58	1	0	Campylobacter jejuni	100.0
ERR3618129	ST58_2012-12_C2	100	2	4.1	Campylobacter jejuni	80.85	164.1	0	0	136.85	112.5	NA	NA	NA	46	1794155	39	1793243	100.16	100.16	100.0	39	1793243	1	1	campylobacter	58	2	0	Campylobacter jejuni	94.87
ERR3618130	ST58_2013-01_C3	100	2	4.0	Campylobacter jejuni	81.71	164.1	0	0	139.56	120.8	NA	NA	NA	30	1780032	28	1779869	108.41	108.41	100.0	28	1779869	0	0	campylobacter	58	1	0	Campylobacter jejuni	100.0
ERR3618131	ST61_2012-12_C1	100	1	0.16	Campylobacter jejuni	85.97	164.1	2	0	156.92	123.2	NA	NA	NA	17	1648215	15	1647997	119.37	119.37	100.0	15	1647997	0	0	campylobacter	61	1	0	Campylobacter jejuni	100.0
ERR3618132	ST883_2012-11_H1	150	1	0.43	Campylobacter jejuni	82.6	100.2	0	0	112.45	85.1	NA	NA	NA	47	1669034	39	1667894	81.47	81.55	100.0	33	1665889	2	2	campylobacter	883	1	0	Campylobacter jejuni	93.94
ERR3618133	ST883_2012-11_H2	150	1	0.3	Campylobacter jejuni	81.77	62.0	0	0	70.37	52.5	NA	NA	NA	87	1664775	79	1663341	50.28	50.41	100.0	70	1657407	1	1	campylobacter	883	1	0	Campylobacter jejuni	100.0
ERR3618134	ST883_2012-11_H3	150	1	0.4	Campylobacter jejuni	81.22	78.8	0	0	91.46	66.1	NA	NA	NA	62	1670131	50	1668110	63.2	63.39	100.0	40	1661474	1	1	campylobacter	883	1	0	Campylobacter jejuni	97.5
ERR3618135	ST883_2012-11_M1	250	1	0.23	Campylobacter jejuni	89.54	133.4	0	0	102.09	105.8	NA	NA	NA	24	1671412	21	1670730	100.91	100.93	100.0	20	1670379	0	0	campylobacter	883	1	0	Campylobacter jejuni	100.0
ERR3618136	ST883_2012-11_M2	250	1	0.28	Campylobacter jejuni	89.1	148.1	0	0	113.79	118.2	NA	NA	NA	23	1671291	21	1671023	112.71	112.74	100.0	19	1670425	0	0	campylobacter	883	1	0	Campylobacter jejuni	100.0
ERR3618137	ST883_2012-11_M3	250	1	0.26	Campylobacter jejuni	88.45	245.7	0	0	196.32	202.6	NA	NA	NA	33	1672188	28	1671353	193.56	193.64	100.0	25	1670610	0	0	campylobacter	883	1	0	Campylobacter jejuni	100.0
ERR3618138	ST883_2012-12_C1	250	1	0.24	Campylobacter jejuni	88.92	238.7	0	0	187.03	205.6	NA	NA	NA	52	1679453	32	1672737	195.77	195.97	100.0	25	1670966	0	0	campylobacter	883	1	0	Campylobacter jejuni	100.0
ERR3618139	ST883_2012-12_C2	250	1	0.2	Campylobacter jejuni	89.35	215.5	0	0	170.46	183.6	NA	NA	NA	48	1680914	29	1672632	174.88	178.23	100.0	20	1632652	0	0	campylobacter	883	1	0	Campylobacter jejuni	100.0
ERR3618140	ST883_2012-12_C3	250	1	0.28	Campylobacter jejuni	89.51	190.2	0	0	146.07	162.9	NA	NA	NA	38	1678694	19	1670595	154.99	155.01	100.0	18	1670305	0	0	campylobacter	883	1	0	Campylobacter jejuni	100.0
ERR3618141	ST883_2012-12_C4	250	1	0.25	Campylobacter jejuni	89.59	187.2	0	0	148.49	157.7	NA	NA	NA	36	1680814	22	1675031	149.87	152.28	100.0	18	1636281	0	0	campylobacter	883	1	0	Campylobacter jejuni	100.0
ERR3618142	ST883_2012-12_C5	250	1	0.24	Campylobacter jejuni	89.55	178.2	0	0	136.06	148.9	NA	NA	NA	32	1674793	23	1671313	141.73	144.13	100.0	19	1632562	0	0	campylobacter	883	1	0	Campylobacter jejuni	100.0
ERR3618143	ST883_2012-12_C6	250	1	0.24	Campylobacter jejuni	89.48	185.9	0	0	146.42	155.8	NA	NA	NA	50	1678817	36	1673271	148.11	148.31	100.0	26	1670808	0	0	campylobacter	883	1	0	Campylobacter jejuni	96.15
ERR3618144	ST883_2012-12_F1	250	1	0.33	Campylobacter jejuni	89.56	133.6	0	0	104.68	111.9	NA	NA	NA	33	1677194	18	1671118	106.41	106.41	100.0	18	1671118	0	0	campylobacter	883	1	0	Campylobacter jejuni	100.0
ERR3618145	ST883_2012-12_M1	250	1	0.24	Campylobacter jejuni	89.79	165.1	0	0	130.82	139.2	NA	NA	NA	20	1671577	18	1671309	132.58	132.6	100.0	17	1671064	0	0	campylobacter	883	1	0	Campylobacter jejuni	100.0
ERR3618146	ST883_2013-01_C1	250	1	0.33	Campylobacter jejuni	89.46	148.1	0	0	114.32	123.3	NA	NA	NA	24	1671479	22	1671211	117.43	117.47	100.0	19	1670430	0	0	campylobacter	883	1	0	Campylobacter jejuni	100.0
ERR3618147	ST883_2013-01_C2	250	1	0.48	Campylobacter jejuni	88.74	177.0	0	0	139.19	150.1	NA	NA	NA	22	1671860	19	1670649	143.15	143.15	100.0	19	1670649	0	0	campylobacter	883	1	0	Campylobacter jejuni	100.0
ERR3618148	ST883_2013-01_C3	250	1	0.24	Campylobacter jejuni	88.98	168.0	0	0	134.31	141.3	NA	NA	NA	27	1671927	23	1671403	134.8	134.84	100.0	21	1670912	1	1	campylobacter	883	1	0	Campylobacter jejuni	100.0
ERR3618149	ST883_2013-01_C4	250	1	0.32	Campylobacter jejuni	89.12	240.3	0	0	189.91	203.8	NA	NA	NA	29	1672495	26	1672020	194.22	194.3	100.0	23	1671275	0	0	campylobacter	883	1	0	Campylobacter jejuni	100.0
ERR3618150	ST883_2013-01_C5	250	1	0.31	Campylobacter jejuni	89.12	156.0	0	0	119.18	130.3	NA	NA	NA	26	1672092	23	1671391	124.23	124.26	100.0	21	1670903	0	0	campylobacter	883	1	0	Campylobacter jejuni	100.0
ERR3618151	ST883_2013-01_C6	250	1	0.25	Campylobacter jejuni	89.05	173.4	0	0	139.39	144.5	NA	NA	NA	21	1670862	19	1670594	137.89	137.91	100.0	18	1670304	0	0	campylobacter	883	1	0	Campylobacter jejuni	100.0
ERR3618152	ST883_2013-01_C7	100	1	0.2	Campylobacter jejuni	83.55	164.1	0	0	159.56	123.2	NA	NA	NA	26	1667365	24	1667037	118.01	118.02	100.0	23	1666813	0	0	campylobacter	883	1	0	Campylobacter jejuni	100.0
ERR3618153	ST883_2013-01_E1	250	1	0.37	Campylobacter jejuni	89.16	142.2	0	0	111.48	120.0	NA	NA	NA	31	1674954	20	1670834	114.09	114.12	100.0	18	1670299	0	0	campylobacter	883	1	0	Campylobacter jejuni	100.0
ERR3618154	ST883_2013-01_E2	250	1	0.28	Campylobacter jejuni	89.37	179.7	0	0	138.4	148.8	NA	NA	NA	43	1680159	20	1670834	141.56	141.6	100.0	18	1670299	0	0	campylobacter	883	1	0	Campylobacter jejuni	100.0
ERR3618155	ST883_2013-01_E3	250	1	0.32	Campylobacter jejuni	89.38	165.3	0	0	128.11	139.7	NA	NA	NA	46	1683043	19	1671388	132.72	132.76	100.0	17	1670852	0	0	campylobacter	883	1	0	Campylobacter jejuni	100.0
ERR3618156	ST883_2013-01_F1	250	1	0.36	Campylobacter jejuni	89.59	157.9	0	0	122.52	134.1	NA	NA	NA	29	1675660	17	1671070	127.53	129.61	100.0	15	1632812	0	0	campylobacter	883	1	0	Campylobacter jejuni	100.0
ERR3618157	ST883_2013-01_F2	250	1	0.21	Campylobacter jejuni	88.81	205.2	0	0	161.28	172.6	NA	NA	NA	29	1673029	25	1672343	164.69	164.78	100.0	21	1671335	0	0	campylobacter	883	1	0	Campylobacter jejuni	100.0
ERR3618158	ST883_2013-01_F3	250	1	0.34	Campylobacter jejuni	88.98	140.6	0	0	107.76	117.0	NA	NA	NA	31	1674541	22	1670855	111.32	111.35	100.0	20	1670365	0	0	campylobacter	883	1	0	Campylobacter jejuni	100.0
ERR3618159	ST883_2013-01_M1	250	1	0.31	Campylobacter jejuni	89.07	145.9	0	0	111.51	121.1	NA	NA	NA	33	1676924	19	1671663	115.13	115.18	100.0	16	1670919	0	0	campylobacter	883	1	0	Campylobacter jejuni	100.0
ERR3618160	ST883_2013-01_M2	250	1	0.28	Campylobacter jejuni	89.63	132.7	0	0	101.71	106.2	NA	NA	NA	20	1671541	17	1671066	101.27	101.27	100.0	17	1671066	0	0	campylobacter	883	1	0	Campylobacter jejuni	100.0
ERR3618161	ST883_2013-01_M3	250	1	0.25	Campylobacter jejuni	89.15	199.2	0	0	156.09	166.8	NA	NA	NA	21	1670547	18	1670072	159.26	159.26	100.0	18	1670072	0	0	campylobacter	883	1	0	Campylobacter jejuni	100.0
ERR3618162	ST883_2013-02_F1	250	1	0.23	Campylobacter jejuni	89.11	176.9	0	0	137.81	148.2	NA	NA	NA	25	1672808	24	1672680	141.26	141.36	100.0	19	1671453	0	0	campylobacter	883	1	0	Campylobacter jejuni	100.0
ERR3618163	ST883_2013-02_F2	250	1	0.27	Campylobacter jejuni	88.9	365.2	0	0	279.52	307.4	NA	NA	NA	19	1671338	17	1671070	293.44	293.44	100.0	17	1671070	0	0	campylobacter	883	1	0	Campylobacter jejuni	100.0
ERR3618164	ST883_2013-02_M1	100	1	0.19	Campylobacter jejuni	83.51	164.1	0	0	156.12	121.0	NA	NA	NA	33	1669609	30	1669224	115.74	115.75	100.0	29	1669017	0	0	campylobacter	883	1	0	Campylobacter jejuni	93.1
ERR3618165	ST883_2013-02_M2	250	1	0.24	Campylobacter jejuni	89.23	170.6	0	0	134.65	143.9	NA	NA	NA	24	1672374	19	1671677	137.24	137.29	100.0	16	1670942	0	0	campylobacter	883	1	0	Campylobacter jejuni	100.0
ERR3618166	ST883_2013-02_M3	250	1	0.28	Campylobacter jejuni	88.65	178.0	0	0	139.64	148.7	NA	NA	NA	19	1671696	18	1671568	141.97	142.01	100.0	16	1671076	0	0	campylobacter	883	1	0	Campylobacter jejuni	100.0
ERR3618167	ST883_2013-03_F1	250	1	0.28	Campylobacter jejuni	89.38	186.3	0	0	144.75	156.4	NA	NA	NA	19	1671336	17	1671068	149.13	149.13	100.0	17	1671068	0	0	campylobacter	883	1	0	Campylobacter jejuni	100.0
ERR3618168	ST883_2013-03_M1	250	1	0.25	Campylobacter jejuni	88.88	217.8	0	0	172.96	182.2	NA	NA	NA	21	1671821	19	1671553	173.94	173.99	100.0	17	1671069	0	0	campylobacter	883	1	0	Campylobacter jejuni	100.0
ERR3618169	ST883_2013-05_F1	250	1	0.27	Campylobacter jejuni	88.89	140.7	0	0	110.44	117.0	NA	NA	NA	22	1671956	18	1671432	111.56	111.6	100.0	16	1670943	0	0	campylobacter	883	1	0	Campylobacter jejuni	100.0
ERR3618170	ST883_2013-05_M1	250	1	0.29	Campylobacter jejuni	89.13	148.8	0	0	115.2	124.6	NA	NA	NA	23	1672084	19	1671560	118.79	118.82	100.0	17	1671070	0	0	campylobacter	883	1	0	Campylobacter jejuni	100.0
ERR3618171	ST883_2013-06_M1	250	1	0.3	Campylobacter jejuni	88.78	173.6	0	0	136.93	144.9	NA	NA	NA	19	1670218	17	1669950	138.39	138.39	100.0	17	1669950	0	0	campylobacter	883	1	0	Campylobacter jejuni	100.0

## Sheet: Table_D
Table D. Metadata of C. jejuni ST-883 isolates subjected to wgMLST analysis.
#FILE	country	year	Source_1st_category	Source_2nd_category	Taxa	ST	CC	Data_reference	Color_in_Fig1
ST883_2012-11_H1.fasta	FINLAND	2012	Human	Clinical	Homo sapiens	883	21	This study		1
ST883_2012-11_H2.fasta	FINLAND	2012	Human	Clinical	Homo sapiens	883	21	This study		1
ST883_2012-11_H3.fasta	FINLAND	2012	Human	Clinical	Homo sapiens	883	21	This study		1
ST883_2012-11_M1.fasta	FINLAND	2012	Farm	Milk	Bos taurus	883	21	This study		1
ST883_2012-11_M2.fasta	FINLAND	2012	Farm	Milk	Bos taurus	883	21	This study		1
ST883_2012-11_M3.fasta	FINLAND	2012	Farm	Milk	Bos taurus	883	21	This study		1
ST883_2012-12_C1.fasta	FINLAND	2012	Animal	Ruminant	Bos taurus	883	21	This study		1
ST883_2012-12_C2.fasta	FINLAND	2012	Animal	Ruminant	Bos taurus	883	21	This study		1
ST883_2012-12_C3.fasta	FINLAND	2012	Animal	Ruminant	Bos taurus	883	21	This study		1
ST883_2012-12_C4.fasta	FINLAND	2012	Animal	Ruminant	Bos taurus	883	21	This study		1
ST883_2012-12_C5.fasta	FINLAND	2012	Animal	Ruminant	Bos taurus	883	21	This study		1
ST883_2012-12_C6.fasta	FINLAND	2012	Animal	Ruminant	Bos taurus	883	21	This study		1
ST883_2012-12_F1.fasta	FINLAND	2012	Farm	Milk filter	Bos taurus	883	21	This study		1
ST883_2012-12_M1.fasta	FINLAND	2012	Farm	Milk	Bos taurus	883	21	This study		1
ST883_2013-01_C1.fasta	FINLAND	2013	Animal	Ruminant	Bos taurus	883	21	This study		1
ST883_2013-01_C2.fasta	FINLAND	2013	Animal	Ruminant	Bos taurus	883	21	This study		1
ST883_2013-01_C3.fasta	FINLAND	2013	Animal	Ruminant	Bos taurus	883	21	This study		1
ST883_2013-01_C4.fasta	FINLAND	2013	Animal	Ruminant	Bos taurus	883	21	This study		1
ST883_2013-01_C5.fasta	FINLAND	2013	Animal	Ruminant	Bos taurus	883	21	This study		1
ST883_2013-01_C6.fasta	FINLAND	2013	Animal	Ruminant	Bos taurus	883	21	This study		1
ST883_2013-01_C7.fasta	FINLAND	2013	Animal	Ruminant	Bos taurus	883	21	This study		1
ST883_2013-01_E1.fasta	FINLAND	2013	Farm	Feeding table	Bos taurus	883	21	This study		1
ST883_2013-01_E2.fasta	FINLAND	2013	Farm	Milk room	Bos taurus	883	21	This study		1
ST883_2013-01_E3.fasta	FINLAND	2013	Farm	Milk room	Bos taurus	883	21	This study		1
ST883_2013-01_F1.fasta	FINLAND	2013	Farm	Milk filter	Bos taurus	883	21	This study		1
ST883_2013-01_F2.fasta	FINLAND	2013	Farm	Milk filter	Bos taurus	883	21	This study		1
ST883_2013-01_F3.fasta	FINLAND	2013	Farm	Milk filter	Bos taurus	883	21	This study		1
ST883_2013-01_M1.fasta	FINLAND	2013	Farm	Milk	Bos taurus	883	21	This study		1
ST883_2013-01_M2.fasta	FINLAND	2013	Farm	Milk	Bos taurus	883	21	This study		1
ST883_2013-01_M3.fasta	FINLAND	2013	Farm	Milk	Bos taurus	883	21	This study		1
ST883_2013-02_F1.fasta	FINLAND	2013	Farm	Milk filter	Bos taurus	883	21	This study		1
ST883_2013-02_F2.fasta	FINLAND	2013	Farm	Milk filter	Bos taurus	883	21	This study		1
ST883_2013-02_M1.fasta	FINLAND	2013	Farm	Milk	Bos taurus	883	21	This study		1
ST883_2013-02_M2.fasta	FINLAND	2013	Farm	Milk	Bos taurus	883	21	This study		1
ST883_2013-02_M3.fasta	FINLAND	2013	Farm	Milk	Bos taurus	883	21	This study		1
ST883_2013-03_F1.fasta	FINLAND	2013	Farm	Milk filter	Bos taurus	883	21	This study		1
ST883_2013-03_M1.fasta	FINLAND	2013	Farm	Milk	Bos taurus	883	21	This study		1
ST883_2013-05_F1.fasta	FINLAND	2013	Farm	Milk filter	Bos taurus	883	21	This study		1
ST883_2013-05_M1.fasta	FINLAND	2013	Farm	Milk	Bos taurus	883	21	This study		1
ST883_2013-06_M1.fasta	FINLAND	2013	Farm	Milk	Bos taurus	883	21	This study		1
60911_CJ096CC21.fas	FINLAND	2007	Human	Blood	Homo sapiens	883	21	BIGSdb [3]		2
1-23.fasta	FINLAND	2016	Animal	Mammal	Neovison	883	21	INNUENDOdb [4]		2
524_1_13.fasta	FINLAND	2013	Prepared food product	Poultry	Meleagridis gallopavo	883	21	INNUENDOdb [4]		2
5292_1_13.fasta	FINLAND	2013	Prepared food product	Poultry	Meleagridis gallopavo	883	21	INNUENDOdb [4]		2
5293_1_13.fasta	FINLAND	2013	Prepared food product	Poultry	Meleagridis gallopavo	883	21	INNUENDOdb [4]		2
5295_13.fasta	FINLAND	2013	Animal	Poultry	Gallus gallus	883	21	INNUENDOdb [4]		2
5296_1_13.fasta	FINLAND	2013	Prepared food product	Poultry	Meleagridis gallopavo	883	21	INNUENDOdb [4]		2
IN_Cj_FI_060.fasta	FINLAND	1999	Human	Clinical	Homo sapiens	883	21	INNUENDOdb [4]		2
IN_Cj_FI_061.fasta	FINLAND	1999	Human	Clinical	Homo sapiens	883	21	INNUENDOdb [4]		2
IN_Cj_FI_062.fasta	FINLAND	1999	Human	Clinical	Homo sapiens	883	21	INNUENDOdb [4]		2
IN_Cj_FI_063.fasta	FINLAND	1999	Human	Clinical	Homo sapiens	883	21	INNUENDOdb [4]		2
IN_Cj_FI_064.fasta	FINLAND	1999	Human	Clinical	Homo sapiens	883	21	INNUENDOdb [4]		2
IN_Cj_FI_065.fasta	FINLAND	1999	Human	Clinical	Homo sapiens	883	21	INNUENDOdb [4]		2
IN_Cj_FI_109.fasta	FINLAND	2003	Animal	Ruminant	Bos taurus	883	21	INNUENDOdb [4]		2
IN_Cj_FI_110.fasta	FINLAND	2003	Animal	Ruminant	Bos taurus	883	21	INNUENDOdb [4]		2
IN_Cj_FI_111.fasta	FINLAND	2003	Animal	Ruminant	Bos taurus	883	21	INNUENDOdb [4]		2
IN_Cj_FI_112.fasta	FINLAND	2003	Animal	Ruminant	Bos taurus	883	21	INNUENDOdb [4]		2
IN_Cj_FI_128.fasta	FINLAND	2003	Animal	Ruminant	Bos taurus	883	21	INNUENDOdb [4]		2
IN_Cj_FI_129.fasta	FINLAND	2003	Animal	Ruminant	Bos taurus	883	21	INNUENDOdb [4]		2
IN_Cj_FI_130.fasta	FINLAND	2003	Animal	Ruminant	Bos taurus	883	21	INNUENDOdb [4]		2
IN_Cj_FI_133.fasta	FINLAND	1999	Animal	Poultry	Gallus gallus	883	21	INNUENDOdb [4]		2
IN_Cj_FI_153.fasta	FINLAND	1999	Human	Clinical	Homo sapiens	883	21	INNUENDOdb [4]		2
IN_Cj_FI_168.fasta	FINLAND	2003	Animal	Ruminant	Bos taurus	883	21	INNUENDOdb [4]		2
Cj_Farm3_2014-07_C2.fasta	FINLAND	2014	Animal	Ruminant	Bos taurus	883	21	Jaakkonen et al. [5]		3
Cj_Farm3_2014-09_F1.fasta	FINLAND	2014	Farm	Milk filter	Bos taurus	883	21	Jaakkonen et al. [5]		3
Cj_Farm3_2015-01_C1.fasta	FINLAND	2015	Animal	Ruminant	Bos taurus	883	21	Jaakkonen et al. [5]		3
Cj_Farm3_2015-03_C2.fasta	FINLAND	2015	Animal	Ruminant	Bos taurus	883	21	Jaakkonen et al. [5]		3
Cj_Farm3_2015-05_C1.fasta	FINLAND	2015	Animal	Ruminant	Bos taurus	883	21	Jaakkonen et al. [5]		3
14907_OXC2745.fas	UK	2007	Human	Stool	Homo sapiens	883	21	BIGSdb [3]		4
14923_OXC2765.fas	UK	2007	Human	Stool	Homo sapiens	883	21	BIGSdb [3]		4
18380_OXC6823.fas	UK	2012	Human	Stool	Homo sapiens	883	21	BIGSdb [3]		4
21382_OXC5437.fas	UK	2010	Human	Stool	Homo sapiens	883	21	BIGSdb [3]		4
22119_OXC6924.fas	UK	2012	Human	Stool	Homo sapiens	883	21	BIGSdb [3]		4
22217_OXC7031.fas	UK	2012	Human	Stool	Homo sapiens	883	21	BIGSdb [3]		4
29008_OXC8676.fas	UK	2014	Human	Stool	Homo sapiens	883	21	BIGSdb [3]		4
30564_OXC8878.fas	UK	2014	Human	Stool	Homo sapiens	883	21	BIGSdb [3]		4
30566_OXC8880.fas	UK	2014	Human	Stool	Homo sapiens	883	21	BIGSdb [3]		4
32859_OXC9803.fas	UK	2015	Human	Stool	Homo sapiens	883	21	BIGSdb [3]		4
34439_OXC9907.fas	UK	2015	Human	Stool	Homo sapiens	883	21	BIGSdb [3]		4
38474_ARI1545.fas	UK	2012	Human	Stool	Homo sapiens	883	21	BIGSdb [3]		4
38663_ARI1766.fas	UK	2012	Human	Stool	Homo sapiens	883	21	BIGSdb [3]		4
38699_ARI1805.fas	UK	2012	Human	Stool	Homo sapiens	883	21	BIGSdb [3]		4
38790_ARI1904.fas	UK	2012	Human	Stool	Homo sapiens	883	21	BIGSdb [3]		4
38858_ARI1976.fas	UK	2012	Human	Stool	Homo sapiens	883	21	BIGSdb [3]		4
38931_ARI2050_1.fas	UK	2012	Human	Stool	Homo sapiens	883	21	BIGSdb [3]		4
39484_ARI2699.fas	UK	2013	Human	Stool	Homo sapiens	883	21	BIGSdb [3]		4
39609_ARI2825.fas	UK	2013	Human	Stool	Homo sapiens	883	21	BIGSdb [3]		4
41892_ARI3550.fas	UK	2014	Human	Stool	Homo sapiens	883	21	BIGSdb [3]		4
42760_ARI1022.fas	UK	2011	Human	Stool	Homo sapiens	883	21	BIGSdb [3]		4
43656_NWC50.fas	UK	2015	Human	Stool	Homo sapiens	883	21	BIGSdb [3]		4
48311_ARI4179.fas	UK	2015	Human	Stool	Homo sapiens	883	21	BIGSdb [3]		4
48325_ARI4193.fas	UK	2015	Human	Stool	Homo sapiens	883	21	BIGSdb [3]		4
51394_OXC10361.fas	UK	2016	Human	Stool	Homo sapiens	883	21	BIGSdb [3]		4
56521_NWC757.fas	UK	2016	Human	Stool	Homo sapiens	883	21	BIGSdb [3]		4
57285_NWC889.fas	UK	2016	Human	Stool	Homo sapiens	883	21	BIGSdb [3]		4
57766_CampsClin883.fas	UK	2006	Human	Stool	Homo sapiens	883	21	BIGSdb [3]		4
57789_chick883.fas	UK	2004	Animal	Poultry	Gallus gallus	883	21	BIGSdb [3]		4
59074_ARI4664.fas	UK	2016	Human	Stool	Homo sapiens	883	21	BIGSdb [3]		4
59302_ARI4649.fas	UK	2016	Human	Stool	Homo sapiens	883	21	BIGSdb [3]		4
59790_NWC1438.fas	UK	2017	Human	Stool	Homo sapiens	883	21	BIGSdb [3]		4
60399_F7B1.fas	UK	2004	Animal	Poultry	Gallus gallus	883	21	BIGSdb [3]		4
60413_5075.fas	UK	2006	Human	Stool	Homo sapiens	883	21	BIGSdb [3]		4
61117_NWC1466.fas	UK	2017	Human	Stool	Homo sapiens	883	21	BIGSdb [3]		4
61134_NWC1464.fas	UK	2017	Human	Stool	Homo sapiens	883	21	BIGSdb [3]		4
62747_OXC11089.fas	UK	2017	Human	Stool	Homo sapiens	883	21	BIGSdb [3]		4
62876_OXC11159.fas	UK	2017	Human	Stool	Homo sapiens	883	21	BIGSdb [3]		4
62920_OXC11169.fas	UK	2017	Human	Stool	Homo sapiens	883	21	BIGSdb [3]		4
63597_F1120.fas	UK	2001	Human	Stool	Homo sapiens	883	21	BIGSdb [3]		4
63600_F1123.fas	UK	2001	Human	Stool	Homo sapiens	883	21	BIGSdb [3]		4
69331_OXC11288.fas	UK	2017	Human	Stool	Homo sapiens	883	21	BIGSdb [3]		4
69363_NWC2005.fas	UK	2017	Human	Stool	Homo sapiens	883	21	BIGSdb [3]		4
70742_OXC11494.fas	UK	2018	Human	Stool	Homo sapiens	883	21	BIGSdb [3]		4
76793_OXC11686.fas	UK	2018	Human	Stool	Homo sapiens	883	21	BIGSdb [3]		4
ERR084090	UK	2011	Human	Clinical	Homo sapiens	883	21	INNUENDOdb [4]		4
ERR221318	UK	2012	Human	Clinical	Homo sapiens	883	21	INNUENDOdb [4]		4
ERR278240	UK	2012	Human	Clinical	Homo sapiens	883	21	INNUENDOdb [4]		4
ERR278494	UK	2009	Human	Clinical	Homo sapiens	883	21	INNUENDOdb [4]		4
ERR330623	UK	2013	Human	Clinical	Homo sapiens	883	21	INNUENDOdb [4]		4
ERR355953	UK	NA	NA	NA	NA	883	21	INNUENDOdb [4]		4
ERR386326	UK	2013	Human	Clinical	Homo sapiens	883	21	INNUENDOdb [4]		4
ERR386368	UK	2013	Human	Clinical	Homo sapiens	883	21	INNUENDOdb [4]		4
ERR386424	UK	2013	Human	Clinical	Homo sapiens	883	21	INNUENDOdb [4]		4
ERR484064	UK	2013	Human	Clinical	Homo sapiens	883	21	INNUENDOdb [4]		4
ERR585907	UK	2014	Human	Clinical	Homo sapiens	883	21	INNUENDOdb [4]		4
ERR585938	UK	2014	Human	Clinical	Homo sapiens	883	21	INNUENDOdb [4]		4
ERR585947	UK	2014	Human	Clinical	Homo sapiens	883	21	INNUENDOdb [4]		4
76197_42001.fas	ISRAEL	2004	Human	Stool	Homo sapiens	883	21	BIGSdb [3]		5
76210_151.fas	ISRAEL	2014	Animal	Poultry	Gallus gallus	883	21	BIGSdb [3]		5
76214_57111.fas	ISRAEL	2008	Human	Stool	Homo sapiens	883	21	BIGSdb [3]		5
76216_41150.fas	ISRAEL	2004	Human	Stool	Homo sapiens	883	21	BIGSdb [3]		5
76217_75686.fas	ISRAEL	2010	Human	Stool	Homo sapiens	883	21	BIGSdb [3]		5
76236_67588.fas	ISRAEL	2009	Human	Stool	Homo sapiens	883	21	BIGSdb [3]		5
76240_77734.fas	ISRAEL	2010	Human	Stool	Homo sapiens	883	21	BIGSdb [3]		5
76241_77938.fas	ISRAEL	2011	Human	Stool	Homo sapiens	883	21	BIGSdb [3]		5
76242_64289.fas	ISRAEL	2009	Human	Stool	Homo sapiens	883	21	BIGSdb [3]		5
76246_35998.fas	ISRAEL	2003	Human	Stool	Homo sapiens	883	21	BIGSdb [3]		5
76250_60661.fas	ISRAEL	2008	Human	Stool	Homo sapiens	883	21	BIGSdb [3]		5
76263_76262.fas	ISRAEL	2010	Human	Stool	Homo sapiens	883	21	BIGSdb [3]		5
76268_76564.fas	ISRAEL	2010	Human	Stool	Homo sapiens	883	21	BIGSdb [3]		5
76272_41471.fas	ISRAEL	2004	Human	Stool	Homo sapiens	883	21	BIGSdb [3]		5
76274_72450.fas	ISRAEL	2010	Human	Stool	Homo sapiens	883	21	BIGSdb [3]		5
76277_77409.fas	ISRAEL	2010	Human	Stool	Homo sapiens	883	21	BIGSdb [3]		5
IN_Cj_AU_176.fasta	AUSTRIA	2009	Animal	Ruminant	Bos taurus	883	21	INNUENDOdb [4]		6
IN_Cj_AU_187.fasta	AUSTRIA	2010	Animal	Ruminant	Bos taurus	883	21	INNUENDOdb [4]		6
IN_Cj_AU_188.fasta	AUSTRIA	2010	Animal	Ruminant	Bos taurus	883	21	INNUENDOdb [4]		6
IN_Cj_AU_189.fasta	AUSTRIA	2010	Animal	Ruminant	Bos taurus	883	21	INNUENDOdb [4]		6
IN_Cj_AU_190.fasta	AUSTRIA	2010	Animal	Ruminant	Bos taurus	883	21	INNUENDOdb [4]		6
IN_Cj_AU_191.fasta	AUSTRIA	2010	Animal	Ruminant	Bos taurus	883	21	INNUENDOdb [4]		6
IN_Cj_AU_193.fasta	AUSTRIA	2010	Animal	Ruminant	Bos taurus	883	21	INNUENDOdb [4]		6
IN_Cj_AU_196.fasta	AUSTRIA	2010	Animal	Ruminant	Bos taurus	883	21	INNUENDOdb [4]		6
IN_Cj_AU_198.fasta	AUSTRIA	2010	Animal	Ruminant	Bos taurus	883	21	INNUENDOdb [4]		6
IN_Cj_AU_199.fasta	AUSTRIA	2010	Animal	Ruminant	Bos taurus	883	21	INNUENDOdb [4]		6
SRR1993504	USA	NA	Human	Clinical	Homo sapiens	883	21	INNUENDOdb [4]		7
SRR3379304	USA	2016	Human	Clinical	Homo sapiens	883	21	INNUENDOdb [4]		7
SRR3380865	USA	2016	Human	Clinical	Homo sapiens	883	21	INNUENDOdb [4]		7
62372_AC1151.fas	FRANCE	NA	Animal	Poultry	Gallus gallus	883	21	BIGSdb [3]		8
62497_H0232.fas	FRANCE	NA	Human	Unspecified	Homo sapiens	883	21	BIGSdb [3]		8
IN_Cj_PT_225.fasta	PORTUGAL	2010	Human	Clinical	Homo sapiens	883	21	INNUENDOdb [4]		8
IN_Cj_PT_226.fasta	PORTUGAL	2011	Human	Clinical	Homo sapiens	883	21	INNUENDOdb [4]		8
51559_17_S16.fas	SPAIN	2010	Animal	Poultry	Gallus gallus	883	21	BIGSdb [3]		8
47283_FI12.fas	ESTONIA	2013	Human	Unspecified	Homo sapiens	883	21	BIGSdb [3]		8
ERR1022791	NA	NA	NA	NA	NA	883	21	INNUENDOdb [4]		8
ERR193052	NA	NA	NA	NA	NA	883	21	INNUENDOdb [4]		8
ERR196490	NA	NA	NA	NA	NA	883	21	INNUENDOdb [4]		8
ERR196595	NA	NA	NA	NA	NA	883	21	INNUENDOdb [4]		8
ERR196644	NA	NA	NA	NA	NA	883	21	INNUENDOdb [4]		8
ERR211373	NA	NA	NA	NA	NA	883	21	INNUENDOdb [4]		8
ERR222650	NA	NA	NA	NA	NA	883	21	INNUENDOdb [4]		8
ERR226319	NA	NA	NA	NA	NA	883	21	INNUENDOdb [4]		8
ERR356222	NA	NA	NA	NA	NA	883	21	INNUENDOdb [4]		8
ERR553809	NA	NA	NA	NA	NA	883	21	INNUENDOdb [4]		8
ERR593665	NA	NA	NA	NA	NA	883	21	INNUENDOdb [4]		8
ERR593951	NA	NA	NA	NA	NA	883	21	INNUENDOdb [4]		8
ERR593952	NA	NA	NA	NA	NA	883	21	INNUENDOdb [4]		8
ERR593982	NA	NA	NA	NA	NA	883	21	INNUENDOdb [4]		8
ERR713770	NA	NA	NA	NA	NA	883	21	INNUENDOdb [4]		8
ERR869608	NA	NA	NA	NA	NA	883	21	INNUENDOdb [4]		8

## Sheet: Table_E
Table E. Metadata of C. jejuni ST-58 isolates subjected to wgMLST analysis.
#FILE	country	year	Source_1st_category	Source_2nd_category	Taxa	ST	CC	Data_reference
ST58_2012-12_C1.fasta	FINLAND	2012	Animal	Ruminant	Bos taurus	58	UA	This study
ST58_2012-12_C2.fasta	FINLAND	2012	Animal	Ruminant	Bos taurus	58	UA	This study
ST58_2013-01_C3.fasta	FINLAND	2012	Animal	Ruminant	Bos taurus	58	UA	This study
39749_B0079.fas	UK	2013	Animal	Ruminant	Bos taurus	58	UA	BIGSdb [3]
39784_B0148.fas	UK	2013	Animal	Ruminant	Bos taurus	58	UA	BIGSdb [3]
39796_B0183.fas	UK	2013	Animal	Ruminant	Bos taurus	58	UA	BIGSdb [3]
39797_B0184.fas	UK	2013	Animal	Ruminant	Bos taurus	58	UA	BIGSdb [3]
39798_B0185.fas	UK	2013	Animal	Ruminant	Bos taurus	58	UA	BIGSdb [3]
39997_S0558.fas	UK	2011	Animal	Ruminant	Bos taurus	58	UA	BIGSdb [3]
40017_S0632.fas	UK	2011	Animal	Ruminant	Bos taurus	58	UA	BIGSdb [3]
40032_S0683.fas	UK	2012	Animal	Ruminant	Bos taurus	58	UA	BIGSdb [3]
40046_S0715.fas	UK	2012	Animal	Ruminant	Bos taurus	58	UA	BIGSdb [3]
40058_S0748.fas	UK	2012	Animal	Ruminant	Bos taurus	58	UA	BIGSdb [3]
40063_S0753.fas	UK	2012	Animal	Ruminant	Bos taurus	58	UA	BIGSdb [3]
40074_S0818.fas	UK	2012	Animal	Ruminant	Bos taurus	58	UA	BIGSdb [3]
40176_S0889.fas	UK	2013	Animal	Ruminant	Ovis aries	58	UA	BIGSdb [3]
40437_B0228.fas	UK	2013	Animal	Ruminant	Bos taurus	58	UA	BIGSdb [3]
40438_B0229.fas	UK	2013	Animal	Ruminant	Bos taurus	58	UA	BIGSdb [3]
40439_B0231.fas	UK	2013	Animal	Ruminant	Bos taurus	58	UA	BIGSdb [3]
40440_B0232.fas	UK	2013	Animal	Ruminant	Bos taurus	58	UA	BIGSdb [3]
40555_S0809.fas	UK	2012	Animal	Ruminant	Bos taurus	58	UA	BIGSdb [3]
40938_B0279.fas	UK	2014	Animal	Ruminant	Bos taurus	58	UA	BIGSdb [3]
40999_B0353.fas	UK	2014	Animal	Ruminant	Bos taurus	58	UA	BIGSdb [3]
41000_B0354.fas	UK	2014	Animal	Ruminant	Bos taurus	58	UA	BIGSdb [3]
41015_B0374.fas	UK	2014	Animal	Ruminant	Bos taurus	58	UA	BIGSdb [3]
41541_B0401.fas	UK	2014	Animal	Ruminant	Bos taurus	58	UA	BIGSdb [3]
41581_B0463.fas	UK	2014	Animal	Ruminant	Bos taurus	58	UA	BIGSdb [3]
42899_S0475.fas	UK	2011	Animal	Ruminant	Bos taurus	58	UA	BIGSdb [3]
42903_S0483.fas	UK	2011	Animal	Ruminant	Ovis aries	58	UA	BIGSdb [3]
42930_S0528.fas	UK	2011	Animal	Ruminant	Bos taurus	58	UA	BIGSdb [3]
59242_FDI372.fas	UK	2017	Prepared food product	Ruminant	Bos taurus	58	UA	BIGSdb [3]
69966_FDI388.fas	UK	2017	Prepared food product	Ruminant	Bos taurus	58	UA	BIGSdb [3]
69970_FDI402.fas	UK	2017	Prepared food product	Ruminant	Bos taurus	58	UA	BIGSdb [3]
70004_FDI385.fas	UK	2017	Prepared food product	Ruminant	Bos taurus	58	UA	BIGSdb [3]
70046_FDI422.fas	UK	2017	Prepared food product	Ruminant	Bos taurus	58	UA	BIGSdb [3]
70194_FDI485.fas	UK	2017	Prepared food product	Ruminant	Bos taurus	58	UA	BIGSdb [3]
76737_FDI556.fas	UK	2018	Prepared food product	Ruminant	Bos taurus	58	UA	BIGSdb [3]

## Sheet: References
[1] Chang W. A function for mean, count, standard deviation, standard error of the mean, and confidence interval (summarySE). [cited 2019 Apr 9]. In: Cookbook for R [Internet]. Available from: http://www.cookbook-r.com/Manipulating_data/Summarizing_data/.
[2] Machado MP, Halkilahti J, Jaakkonen A, Silva DN, Mendes I, Nalbantoglu Y, et al. INNUca. In: GitHub [Internet]. Available from: https://github.com/B-UMMI/INNUca.
[3] Jolley KA, Bray JE, Maiden MCJ. Open-access bacterial population genomics: BIGSdb software, the PubMLST.org website and their applications. Wellcome Open Res 2018 15 October 2018;3:124.
[4] Rossi M, Silva MS, Ribeiro-Gonçalves BF, Silva DN, Machado MP, Oleastro M, et al. INNUENDO whole genome and core genome MLST schemas and datasets for Campylobacter jejuni (Version 1.0). 2018; In: Zenodo [Internet]. Available from: http://doi.org/10.5281/zenodo.1322564.
[5] Jaakkonen A, Castro H, Hallanvuo S, Ranta J, Rossi M, Isidro J, et al. Longitudinal study on Shiga toxin-producing Escherichia coli and Campylobacter jejuni on Finnish dairy farms and in raw milk. Appl Environ Microbiol 2019 Feb 1;85:e02910-18.
